# Supplementary material for: Rapid change of fecal microbiome and disappearance of Clostridium difficile in a colonized infant after transition from breast milk to cow milk
Source: Microbiome. 2016 Oct 7;4:53. doi: 10.1186/s40168-016-0198-6 (PMC5055705; doi:10.1186/s40168-016-0198-6)
Supplement: Additional file 1: — QIIME commands used to generate the principal coordinate plots. (TXT 2 kb) [file 40168_2016_198_MOESM1_ESM.txt]

Logging started at 12:58:02 on 04 Apr 2015
QIIME version: 1.8.0
qiime_config values:
blastmat_dir	/usr/share/ncbi/data
template_alignment_lanemask_fp	/home/zhanglab/gg/lanemask_in_1s_and_0s.txt
pynast_template_alignment_fp	/home/zhanglab/gg/core_set/core_set_aligned.fasta.imputed
seconds_to_sleep	60
jobs_to_start	6
qiime_scripts_dir	/usr/lib/qiime/bin/
working_dir	.
python_exe_fp	python
temp_dir	/tmp
blastall_fp	blastall
parameter file values:
alpha_diversity:metrics	shannon
beta_diversity:metrics	unweighted_unifrac
summarize_taxa:upper_percentage	0.005
summarize_taxa:level	3,5,6
pick_otus:max_rejects	8
pick_otus:otu_picking_method	uclust_ref
pick_otus:enable_rev_strand_match	TRUE
pick_otus:word_length	8
pick_otus:stepwords	8
pick_otus:max_accepts	1
parallel_assign_taxonomy_rdp:reference_seqs_fp	~/gg/rep_set/97_otus.fasta
parallel_assign_taxonomy_rdp:id_to_taxonomy_fp	~/gg/taxonomy/97_otu_taxonomy.txt
parallel_assign_taxonomy_rdp:confidence	0.5
parallel:jobs_to_start	4
pick_open_reference_otus:percent_subsample	0.1
Input file md5 sums:
day_even_30k.biom: 18d8d9171cb9c9991b069e03786d02b8
map2.txt: ae06badbd216e3cb2d496d6b2e7b3508
rep_set.tre: 7470e291b38ca001d1f882ec6185e4c8
Executing commands.
# Beta Diversity (unweighted_unifrac) command
python /usr/lib/qiime/bin//parallel_beta_diversity.py -i day_even_30k.biom -o bdiv --metrics unweighted_unifrac -T -t rep_set.tre --jobs_to_start 4
Stdout:
Stderr:
# Rename distance matrix (unweighted_unifrac) command
mv bdiv/unweighted_unifrac_day_even_30k.txt bdiv/unweighted_unifrac_dm.txt
Stdout:
Stderr:
# Principal coordinates (unweighted_unifrac) command
python /usr/lib/qiime/bin//principal_coordinates.py -i bdiv/unweighted_unifrac_dm.txt -o bdiv/unweighted_unifrac_pc.txt
Stdout:
Stderr:
# Make emperor plots, unweighted_unifrac) command
make_emperor.py -i bdiv/unweighted_unifrac_pc.txt -o bdiv/unweighted_unifrac_emperor_pcoa_plot/ -m map2.txt
Stdout:
Stderr:
Logging stopped at 12:58:03 on 04 Apr 2015
