# Supplementary material for: Rapid change of fecal microbiome and disappearance of Clostridium difficile in a colonized infant after transition from breast milk to cow milk
Source: Microbiome. 2016 Oct 7;4:53. doi: 10.1186/s40168-016-0198-6 (PMC5055705; doi:10.1186/s40168-016-0198-6)
Supplement: Additional file 3: Table S1. — Bacteria genera changed significantly after weaning. (XLSX 9 kb) [file 40168_2016_198_MOESM3_ESM.xlsx]

## Sheet: Sheet1
Phylum	Class	Order	Family	Genus	Change after weaning
Actinobacteria	Actinobacteria	Bifidobacteriales	Bifidobacteriaceae	Bifidobacterium	Decrease
Proteobacteria	Gammaproteobacteria	Enterobacteriales	Enterobacteriaceae	Escherichia
Firmicutes	Bacilli	Lactobacillales	Lactobacillaceae	Lactobacillus
Firmicutes	Clostridia	Clostridiales	Clostridiaceae	Clostridium
Firmicutes	Clostridia	Clostridiales	Lachnospiraceae	Coprococcus	Increase
Firmicutes	Clostridia	Clostridiales	Ruminococcaceae	Blautia
Firmicutes	Clostridia	Clostridiales	Ruminococcaceae	Ruminococcus
Firmicutes	Clostridia	Clostridiales	Ruminococcaceae	Oscillospira
Bacteroidetes	Bacteroidetes	Bacteroidales	Porphyromonadaceae	Parabacteroides
Bacteroidetes	Bacteroidetes	Bacteroidales	Bacteroidaceae	Bacteroides
